# Supplementary material for: Grape ASR Regulates Glucose Transport, Metabolism and Signaling
Source: Int J Mol Sci. 2022 May 31;23(11):6194. doi: 10.3390/ijms23116194 (PMC9181829; doi:10.3390/ijms23116194)
Supplement: Supplementary file 1 [file ijms-23-06194-s001.zip]

Archive with 1 entries (1 files):
- ijms-1737505-supplementary.pdf
